# Supplementary material for: Acceptability of a Patient Portal (Opal) in HIV Clinical Care: A Feasibility Study
Source: J Pers Med. 2021 Feb 16;11(2):134. doi: 10.3390/jpm11020134 (PMC7920437; doi:10.3390/jpm11020134)
Supplement: Supplementary file 1 [file jpm-11-00134-s001.zip]

Archive with 7 entries (6 files):
- S1_PLWH_Survey.pdf
- __MACOSX/
- __MACOSX/._S1_PLWH_Survey.pdf
- S1_Presentation_Functions_Opal.pdf
- __MACOSX/._S1_Presentation_Functions_Opal.pdf
- S2_HCPs_Survey.pdf
- __MACOSX/._S2_HCPs_Survey.pdf
